# Supplementary material for: Social exclusion and mental health of youths affected by parental HIV/AIDS in China: Based on a serial mediating model
Source: PLoS One. 2025 Jul 2;20(7):e0327089. doi: 10.1371/journal.pone.0327089 (PMC12221013; doi:10.1371/journal.pone.0327089)
Supplement: S3 Appendix — (XLSX) [file pone.0327089.s003.xlsx]

## Sheet: supplement information-data
编号	group	gender	years	social exclusion(SE)	perceived stress(PSS)	future orientation(FO)	mental health(MH)		M(SE)	M(PSS)	M(FO)	M(MH)		Run MATRIX procedure:
z1251	1	2	27.14	1.21053	2.35714	3.77778	3.92593		1.70924	2.80603	3.1913	3.45461
z1065	2	1	29.22	1.26316	2	3.94444	4.55556		SD(SE)	SD(PSS)	SD(FO)	SD(MH)		**************** PROCESS Procedure for SPSS Release 2.12.1 **************
z674	2	2	23.05	1	2.35714	3.22222	3.88889		0.802833	0.4539	0.45284	0.70681
z554	2	2	26.81	1	2.42857	4.11111	5							Written by Andrew F. Hayes, Ph.D. www.afhayes.com
z1214	2	2	27.3	1	3.21429	3	3.37037							Documentation available in Hayes (2013). www.guilford.com/p/hayes3
z734	2	1	24.72	1	3	3.77778	3.62963
z1203	1	2	28.39	1.36842	3.42857	3.48217	3.62963							**************************************************************************
z1121	1	1	23.38	2.42105	3	2.22222	2.92593							Model = 4
z1091	1	1	31.72	2.26316	2.92857	3	3.40741							Y = mh
z1101	1	1	31.98	1.94737	2.78571	4.11111	4							X = se
z1071	1	1	29.06	2	3	3	3.88889							M1 = pss
z1081	1	1	28.89	1	3	3.16667	3.88889							M2 = fo
z1181	1	1	23.72	1.31579	2.99107	3.11111	3.40741
z1191	1	1	28.39	1.73684	3.07143	3.16667	3.66667							Sample size
z1243	1	2	30.14	1.05263	2.57143	3.5	4.07407							297
z1224	2	2	24.72	1.84211	2.64286	3.27778	3.33333
z1234	2	1	30.98	2.48631	3.11559	2.83333	2.66667							**************************************************************************
z494	2	2	27.39	1	2.85714	3.77778	3.96296							Outcome: pss
z1261	1	1	26.39	1.68421	2.42857	3.88889	3.55556
z1271	1	1	21.38	1.42105	2.78571	3.27778	3.62963							Model Summary
z1281	1	2	25.72	1.73684	2.85714	3.55556	3.44444							R R-sq MSE F df1 df2 p
z1291	1	2	24.55	1	2.21429	3.66667	3.85185							.2933 .0860 .1889 27.7646 1.0000 295.0000 .0000
z694	2	2	27.14	2.15789	2.5	3.61111	4.2963
z131	1	2	32.06	2.05263	2.78571	2.88889	3.37037							Model
z453	1	2	30.81	1.84211	3.42857	3.05556	2.88889							coeff se t p LLCI ULCI
z1055	2	1	26.06	1.26316	2.92857	3.28472	2.92593							constant 2.5226 .0594 42.4621 .0000 2.4057 2.6395
z474	2	1	27.06	1	3	3.16667	4.22222							se .1658 .0315 5.2692 .0000 .1039 .2278
z865	2	1	25.14	2	2.85714	3.72222	3.92593
z443	1	1	30.06	2.89474	3	3.33333	3.14815							**************************************************************************
z524	2	1	26.97	1	2.92857	2.77778	3.33333							Outcome: fo
z333	1	2	24.97	1	3	3.11111	2.92593
z323	1	2	24.22	2.15789	3.5	2.61111	2.59259							Model Summary
z905	2	1	25.81	1.89474	2.5	3.05556	3.88889							R R-sq MSE F df1 df2 p
z965	2	1	28.14	2.15789	2.42857	3.66667	4.11111							.3779 .1428 .1764 49.1327 1.0000 295.0000 .0000
z875	2	1	25.89	1.89474	2.28571	3.94444	4.22222
z151	1	2	28.14	1	2.28571	4	4.66667							Model
z31	1	2	24.38	1.10526	2.35714	4.11111	4.22222							coeff se t p LLCI ULCI
z393	1	2	25.47	1.89474	3.14286	3.22222	3.22222							constant 3.5556 .0574 61.9439 .0000 3.4426 3.6686
z1174	2	1	29.72	1.05263	3.85714	4.33333	4.25926							se -.2131 .0304 -7.0095 .0000 -.2730 -.1533
z302	1	2	26.22	1	2.07143	3.83333	4.85185
z71	1	2	22.97	1	2.78571	3.11111	3.7037							**************************************************************************
z181	1	1	24.38	1.10526	2.57143	3.55556	3.77778							Outcome: mh
z1111	1	1	31.39	2	2.85714	3.88889	2.53266
z614	2	1	25.39	1	2.5	4.33333	4.85185							Model Summary
z664	2	2	26.39	1.21053	2.21429	3.88889	4.66667							R R-sq MSE F df1 df2 p
z363	1	2	25.97	1	2.71429	3.16667	3.59259							.7827 .6126 .1955 154.4290 3.0000 293.0000 .0000
z1131	1	2	20.88	1.57895	2.64286	3.38889	3.37037
z231	1	1	22.38	1	2.78571	3.33333	3.55931							Model
z111	1	1	25.05	1.05263	1.71429	3.83333	4.96296							coeff se t p LLCI ULCI
z191	1	2	23.38	2.10526	2.85714	3.33333	2.85185							constant 2.6934 .3797 7.0927 .0000 1.9461 3.4408
z1151	1	1	27.39	1.15789	2.14286	3.5	3.85185							pss -.5080 .0691 -7.3541 .0000 -.6439 -.3720
z11	1	2	23.72	1.26316	2.5	3.72222	3.81481							fo .7510 .0715 10.5045 .0000 .6103 .8917
z1141	1	1	28.47	1.36842	3.14286	3.77778	4.44444							se -.1229 .0348 -3.5344 .0005 -.1913 -.0545
z1161	1	2	20.88	2.21053	4.07143	2.38889	2.55556
z1305	2	1	26.55	1	3	3	2.33333							******************** DIRECT AND INDIRECT EFFECTS *************************
331.0	1	2	27.3	1.42105	2.35714	3.38889	3.7037
330.0	1	2	29.3	1.84211	2.64286	3.11111	3.33333							Direct effect of X on Y
329.0	1	2	27.97	1.05263	3	3.27778	3.07407							Effect SE t p LLCI ULCI
328.0	2	1	27.3	2.52632	3.14286	3.77778	2.92593							-.1229 .0348 -3.5344 .0005 -.1913 -.0545
326.0	1	1	25.47	1	2.5	3.5	3.92593
325.0	2	1	25.64	2.42105	2.71429	3.83333	3.77778							Indirect effect of X on Y
316.0	2	1	27.06	1.31579	2.14286	3.38889	3.85185							Effect Boot SE BootLLCI BootULCI
315.0	2	1	24.3	1	2.78571	3.33333	3.25926							TOTAL -.2443 .0433 -.3277 -.1644
312.0	2	2	26.72	1	2.57143	3.27778	3							pss -.0842 .0211 -.1288 -.0471
311.0	2	1	25.89	1	2.07143	4.27778	4.92593							fo -.1601 .0312 -.2291 -.1068
307.0	2	1	25.3	2	2.92857	2.94444	2.59259
302.0	2	1	25.89	1.10526	3	2.77778	3.14815							******************** ANALYSIS NOTES AND WARNINGS *************************
301.0	1	2	23.72	1.73684	2.71429	3.22222	3.88889
300.0	2	1	20.22	3	2.85714	3.22222	2.55556							Number of bootstrap samples for bias corrected bootstrap confidence intervals:
299.0	2	1	15.8	5	3	2.88889	2.48148							1000
298.0	1	2	23.55	1.05263	2.35714	3.5	3.48148
297.0	2	1	24.8	2.73684	2.78571	2.38889	2.7037							Level of confidence for all confidence intervals in output:
296.0	2	2	22.3	3.57895	2.57143	2.66667	3							95
295.0	2	2	23.89	3.89474	2.71429	2.72222	3.33333
294.0	2	2	29.47	2.36842	3.28571	2.61111	2.7037							------ END MATRIX -----
293.0	2	2	21.13	2	3.42857	2.94444	2.22222
292.0	2	1	30.39	3.31579	2.85714	2.66667	2.7037
291.0	2	2	24.8	2.47368	2.85714	2.61111	2.81481
289.0	1	1	27.89	1.84211	3.21429	2.44444	2.40741
288.0	2	1	15.13	1.31579	2.78571	3.27778	3.7037
287.0	1	2	28.22	1	3	2.61111	2.96296
286.0	2	2	24.8	2.94737	2.64286	2.83333	3.44444
285.0	2	1	23.55	2.10526	2.64286	3.33333	4.55556
284.0	1	2	24.05	1	3.35714	2.77778	2.7037
283.0	2	1	30.98	2.89474	3	3	3.03704
282.0	2	1	27.14	1	2.42857	3.77778	4.85185
281.0	2	1	27.47	1	3.21429	3.16667	2.62963
279.0	2	1	26.3	1	2.28571	3.38889	3.7037
257.0	2	2	22.55	2.94737	3.21429	2.66667	2.66667
256.0	2	1	23.72	2.89474	3.28571	2.77778	2.7037
255.0	2	2	21.05	2	3	2.83333	2.44444
254.0	2	2	25.64	3	3.14286	2.94444	3
253.0	2	1	29.72	3.42105	3.14286	3.05556	2.74074
252.0	2	1	25.89	1	2.28571	4.11111	3.88889
251.0	2	1	22.89	1.63158	3.07143	2.77778	2.18519
250.0	2	2	18.22	3.26316	3.07143	3.05556	3.25926
249.0	2	2	30.06	3	3	2.94444	2.37037
248.0	2	1	18.22	5	3	2.88889	3
247.0	2	2	18.22	3.52632	2.5	2.72222	3.25926
246.0	2	1	29.39	2.31579	3	3.44444	3
245.0	2	2	20.22	2	3	2.61111	2.44444
244.0	1	1	24.22	1	2.57143	3.44444	3.77778
243.0	2	2	19.3	2.57895	3.28571	2.22222	2.85185
242.0	1	1	25.81	1	3	3.05556	3
241.0	2	1	26.81	2	3	2.66667	3
240.0	1	1	25.47	2.15789	3.35714	2.94444	2.62963
239.0	2	1	23.05	2	1.92857	3.05556	3.62963
238.0	1	1	24.72	1.63158	2.42857	2.94444	3
237.0	2	1	26.81	3.10526	3.42857	2.66667	2.14815
236.0	2	1	24.47	1	3	2.94444	3.40741
235.0	2	2	19.97	3.47368	2.78571	2.94444	2
234.0	2	1	26.81	2.84211	2.64286	2.11111	3
233.0	1	1	25.39	1.10526	2.21429	3.27778	4.14815
232.0	2	1	19.72	2.42105	3.21429	2.94444	3.07407
231.0	1	2	25.97	1	2.57143	3.27778	3.37037
230.0	1	1	30.06	2	3	2.72222	1.88889
229.0	2	1	25.22	3.57895	3.14286	2.61111	2.48148
228.0	2	2	28.22	2.78947	3.07143	2.72222	3.55556
227.0	1	1	28.06	1	2.64286	2.61111	2.92593
226.0	2	2	21.8	1.21053	3.35714	2.27778	3.2963
224.0	1	2	28.22	1.31579	2.21429	3.22222	3.51852
221.0	2	1	29.14	2	3	2.61111	3
219.0	2	1	19.3	4	3	2.55556	3
218.0	1	2	24.64	1	2.71429	2.94444	3.62963
217.0	1	1	28.64	2.05263	2.71429	2.61111	2.96296
216.0	1	1	24.22	1	1.92857	4.16667	4.88889
215.0	1	1	23.47	1.47368	2.71429	3.11111	3.77778
214.0	1	2	31.64	1.73684	2.57143	3.05556	3.40741
189.0	2	1	19.88	1	3	3.55556	3.44444
188.0	2	2	23.05	1.05263	2.78571	3.11111	4.11111
187.0	2	1	22.55	2.63158	3.21429	2.72222	3.48148
186.0	2	1	20.63	2.36842	3.14286	3.05556	3.66667
185.0	2	1	19.88	1	2.92857	3.44444	3.18519
184.0	2	1	30.06	1.15789	2.42857	3.38889	4
183.0	2	1	21.13	3	3	3.16667	2.11111
182.0	2	1	19.22	2.47368	3.14286	3.16667	2.74074
181.0	2	1	41.56	2.21053	2.85714	2.66667	2.55556
180.0	2	1	20.47	2.36842	2.92857	3.77778	3.96296
179.0	2	1	21.22	2.84211	4	2.88889	3.44444
178.0	2	1	21.72	1.10526	2.78571	3.55556	4.37037
177.0	2	1	21.22	1	3.14286	2.88889	2.88889
176.0	2	1	20.97	2.36842	3	3.38889	3.40741
175.0	2	2	21.22	3.21053	3.14286	2.94444	2.62963
174.0	1	1	29.14	1.84211	2.64286	3	3.18519
173.0	1	1	24.8	2	3.07143	3.16667	2.96296
172.0	2	1	21.8	2.68421	3	3.05556	2.66667
171.0	2	2	22.72	1.36842	3.5	3	3
170.0	1	2	23.64	1.10526	3.21429	3.22222	3
168.0	1	1	27.3	1.63158	2.14286	3.38889	3.88889
167.0	1	1	29.64	2.05263	3	3.11111	3.33333
166.0	1	1	29.89	2.36842	2.85714	2.88889	3.96296
164.0	1	2	28.22	3.26316	3	2.83333	2.85185
163.0	2	2	19.63	1.78947	2.78571	3.27778	3.74074
161.0	2	1	25.55	1	2.5	3.05556	2.48148
160.0	1	1	29.64	1	2.64286	3.33333	3.22222
159.0	1	1	28.64	1	3.07143	3.38889	3.92593
158.0	2	2	26.89	2.42105	2.5	4	4.33333
157.0	1	1	22.8	1.31579	3.28571	2.66667	3.33333
156.0	2	1	28.97	1.47368	2.85714	3.66667	3.74074
155.0	2	2	27.64	1	3	2.94444	3.07407
154.0	1	2	25.81	1.15789	2.35714	3.11111	3.48148
153.0	1	1	25.72	3	3	2.94444	3.11111
152.0	1	2	30.81	1	2.5	3.27778	3.62963
151.0	1	2	22.97	1	2.57143	3.27778	3.85185
150.0	1	1	28.89	1.26316	1.92857	3.77778	4.14815
149.0	1	2	26.39	1	1.78571	3.33333	4.18519
148.0	1	2	24.14	1	2.14286	3.38889	4
147.0	1	1	21.22	1	3.21429	3	3
146.0	1	1	25.05	1.05263	2.57143	3.5	4.07407
145.0	1	2	25.64	1.26316	2.07143	3.11111	3.74074
144.0	1	2	27.22	1.10526	2.35714	4.22222	4.92593
143.0	1	2	29.14	1	2.35714	3.44444	3.88889
142.0	2	2	26.3	1	2.57143	3.22222	3.74074
141.0	2	2	24.72	1.26316	2.92857	3	2.51852
140.0	2	2	29.72	1.42105	3.28571	3.22222	3
139.0	2	1	26.39	2	3	2.61111	3
138.0	2	1	29.47	1	3	3.22222	3.59259
137.0	2	2	29.56	1.05263	2.78571	2.66667	3.37037
136.0	2	1	24.64	1.26316	2.71429	3.38889	3.37037
134.0	2	2	25.81	1	2.78571	3.05556	3.92593
133.0	2	2	28.22	1.52632	3	3.44444	2.81481
132.0	2	2	25.39	2.57895	3.71429	2.61111	2.88889
131.0	1	2	25.05	1.10526	2.57143	3.22222	3.62963
130.0	1	1	28.47	1.31579	2.71429	3.27778	4.33333
129.0	1	1	30.81	1.10526	2.71429	3.44444	3.77778
127.0	2	2	26.89	2.36842	3.21429	2.72222	3
126.0	2	2	27.72	2.26316	3.35714	2.66667	2.85185
125.0	1	1	29.14	1.89474	2.5	3.27778	4.18519
124.0	2	1	25.14	1	2.57143	3.38889	3.40741
123.0	1	2	28.64	1	2.07143	3.33333	3.88889
122.0	2	2	23.64	1	2.35714	3.22222	3.96296
121.0	2	1	26.39	1.42105	2.85714	3.05556	3
120.0	1	1	28.72	2	2.21429	3.22222	3.7037
119.0	1	1	26.64	1	2.21429	3.66667	4.22222
118.0	2	1	25.64	3	3	3.05556	2.40741
117.0	2	1	27.89	1.10526	2.85714	2.94444	3
116.0	2	2	27.06	3	3	2.44444	2.37037
115.0	2	1	26.81	1	3.21429	3.05556	3.25926
114.0	1	2	25.72	1.05263	2.64286	3.55556	3.81481
113.0	2	2	24.47	2.15789	3.57143	2.77778	2.85185
112.0	1	2	28.81	1	1.42857	3.44444	4.66667
111.0	2	2	23.8	1	3	3.27778	4.85185
110.0	2	1	26.14	1	1.57143	4.22222	4.85185
109.0	2	1	24.64	1	3.14286	2.88889	2.77778
108.0	2	2	29.72	2	3.07143	3.27778	3.37037
106.0	1	2	29.81	1.31579	1.85714	4.44444	4.81481
105.0	2	1	23.55	1.84211	2.5	3.44444	4.18519
104.0	2	1	24.64	1	3	3.16667	4.88889
103.0	1	2	29.14	1.52632	2.78571	3.55556	4.40741
102.0	2	1	28.22	1	2.28571	3.94444	4.55556
100.0	1	1	28.72	1	3	3.5	3
99.0	1	2	27.64	1.36842	2.85714	2.61111	2.81481
98.0	1	2	22.72	1.89474	4.42857	2.61111	1.92593
97.0	1	2	27.81	1	3.35714	3.11111	4.44444
95.0	1	1	23.64	1.10526	2.5	3.77778	4.22222
94.0	2	2	23.72	1.52632	3.14286	3.44444	2.96296
93.0	1	1	28.06	1	3	2	2.77778
92.0	1	1	26.89	1	2.78571	3.44444	4.7037
91.0	2	1	24.05	1.57895	2.92857	2.72222	3
90.0	1	2	27.39	1.05263	3.5	2.77778	2.81481
89.0	2	2	24.72	2.63158	3.14286	2.77778	3.44444
88.0	2	2	24.97	1	2.78571	2.72222	3
87.0	1	1	26.55	2.31579	3.28571	3.16667	3.88889
86.0	2	1	22.05	1	2.35714	3.55556	3.77778
85.0	2	2	26.14	1	2.42857	3.27778	3.55556
84.0	1	1	24.38	1.36842	2.57143	3.5	3.85185
83.0	2	1	30.06	2.63158	3.07143	3.11111	3.14815
82.0	2	1	28.81	2	2.92857	3.16667	3.85185
81.0	2	2	25.81	1	2.64286	3.38889	4.25926
80.0	1	1	26.14	2.47368	3.14286	2.55556	1.88889
79.0	1	1	26.81	1	3	3.27778	4.40741
78.0	2	2	25.97	1.05263	3	2.55556	3.44444
77.0	2	2	27.81	1.05263	3	2.77778	3.66667
76.0	1	2	26.22	1.10526	3.21429	3.27778	3.96296
75.0	2	2	25.81	1.26316	2.14286	3.66667	4.44444
73.0	2	2	24.05	2.26316	3.78571	1.88889	2.11111
72.0	1	2	25.39	2.26316	2.92857	3.33333	3.11111
71.0	2	1	28.39	2.05263	3.14286	2.5	2.77778
70.0	2	1	29.3	1	2.57143	2.88889	3
69.0	2	2	25.22	1	3	3	3.66667
67.0	2	1	28.55	1	3	3.11111	3.07407
66.0	2	2	25.22	3	3.07143	2.77778	3
65.0	1	2	27.81	2.57895	2.5	3.55556	3.77778
64.0	2	2	24.64	1.26316	3.07143	3.27778	3.7037
63.0	2	2	23.55	3	2.92857	2.94444	3.37037
62.0	1	1	29.98	2.10526	2.92857	3.5	3.2963
61.0	1	1	23.14	3.21053	3.14286	3	3.48148
60.0	1	1	23.97	2.15789	3	3.16667	3
58.0	1	1	20.38	1.84211	3.28571	2.77778	3
57.0	2	1	24.22	2.84211	3.21429	2.66667	1.77778
56.0	1	1	21.64	1.10526	3	3.27778	3.37037
54.0	2	2	25.81	1.15789	2.28571	2.88889	3.59259
53.0	2	1	25.89	2	3.07143	2.66667	4.03704
52.0	1	1	24.47	1.89474	2.35714	3.33333	4.7037
51.0	2	1	24.97	1	2.57143	3.38889	4
50.0	1	2	24.64	1.10526	2.42857	3.16667	3.07407
49.0	2	2	22.64	1.42105	3.57143	2.55556	2.74074
48.0	2	1	22.97	1.68421	2.28571	3.11111	3.77778
47.0	2	2	23.22	1	2.71429	3.77778	4.40741
46.0	2	2	20.47	1	3	2.61111	2.92593
45.0	2	1	23.14	1.89474	3.07143	2.94444	3.40741
44.0	2	1	27.14	2.36842	2.92857	2.83333	2.92593
43.0	2	1	27.97	2.47368	3.85714	3.27778	3
42.0	2	1	24.64	1	2.64286	3.33333	3.11111
41.0	2	1	27.06	2.89474	3	2	2.18519
40.0	2	2	24.64	2.21053	2.28571	3.11111	4.44444
39.0	2	2	25.81	1	1.85714	3.44444	3.96296
38.0	2	1	24.64	1.57895	3.14286	3.27778	2.51852
37.0	1	2	30.3	1	3	3.44444	4.11111
36.0	1	1	23.72	1.84211	3.21429	3.22222	3.51852
35.0	1	1	27.06	1	3.07143	2.94444	3
34.0	1	2	28.89	1.15789	2.35714	3.72222	4.44444
33.0	1	1	24.64	1.63158	2.85714	3.33333	3.81481
32.0	1	2	27.3	1	2.64286	3.22222	3
31.0	1	1	28.47	1.36842	3.07143	3.22222	3.07407
30.0	2	1	25.39	1	2	3.66667	4.51852
29.0	1	1	27.81	1.10526	2.64286	3.55556	3.77778
27.0	2	1	24.3	1	1.64286	4.16667	4.66667
25.0	1	1	28.64	1.78947	3.35714	2.55556	2.74074
24.0	1	1	24.14	2.89474	1.78571	3.5	3.96296
22.0	2	1	25.81	1	1.78571	4.38889	4.92593
21.0	2	1	23.38	1	2.21429	3.38889	4.25926
20.0	1	1	27.47	1.89474	3	3.22222	3
19.0	2	1	25.81	3.21053	3.5	2.5	2.18519
18.0	2	1	25.97	1.73684	3.35714	3.5	2.85185
17.0	2	1	25.55	2	3	3.55556	3.92593
16.0	2	2	26.72	1	3	3.55556	4.48148
15.0	2	1	23.64	1.94737	2.78571	3.05556	3.40741
14.0	2	2	25.22	1	1.57143	3.88889	4.92593
13.0	2	2	24.38	2.31579	4.07143	2.77778	2
12.0	1	2	29.56	1	2.78571	3.72222	3.81481
11.0	2	2	26.14	1.73684	2.85714	3.05556	3.44444
10.0	1	1	31.81	5	1.78571	4.05556	5
8.0	1	1	28.22	1	2.57143	3.5	3.25926
7.0	1	1	29.56	1.05263	1.57143	3.83333	4.66667
6.0	1	1	27.72	2	3.21429	2.94444	3.22222
5.0	2	2	28.72	1.05263	2.85714	3.27778	3.03704
